# Supplementary material for: Roles of Three FgPel Genes in the Development and Pathogenicity Regulation of Fusarium graminearum
Source: J Fungi (Basel). 2024 Sep 24;10(10):666. doi: 10.3390/jof10100666 (PMC11508199; doi:10.3390/jof10100666)
Supplement: Supplementary file 1 [file jof-10-00666-s001.zip]

Archive with 8 entries (8 files):
- Figure S1.tif
- Figure S2.tif
- Figure S3.tif
- Figure S4.tif
- Figure S5.tif
- Table S1.pdf
- Table S2 .pdf
- Table S3 .pdf
